# Supplementary material for: Invasive Group B Streptococcus Infections Caused by Hypervirulent Clone of S. agalactiae Sequence Type 283, Hong Kong, China, 2021
Source: Emerg Infect Dis. 2025 Jan;31(1):149–54. doi: 10.3201/eid3101.231627 (PMC11682793; doi:10.3201/eid3101.231627)
Supplement: Appendix 1 — Sequence type (ST) 283 genomes (n = 303) from National Center for Biotechnology Database used for comparison with ST283 isolates from study of cluster of invasive group B Streptococcus infections caused by hypervirulent clone of S. agalactiae ST283, Hong Kong, China, 2021. [file 23-1627-Techapp-s1.xlsx]

## Sheet: Sheet1
Article DOI: https://doi.org/10.3201/eid3101.231627
EID cannot ensure accessibility for supplementary materials supplied by authors. Readers who have difficulty accessing supplementary content should contact the authors for assistance.
Invasive Group B Streptococcus Infections Caused by Hypervirulent Clone of Streptococcus agalactiae Sequence Type 283, Hong Kong, 2021
NGS_ID	Country/ Region	BioProject	Sample name	Biosample	Host
SRR3923726	Hong Kong	PRJNA293392	CUGBS581	SAMN05384069	Homo sapiens
RF21001119	Hong Kong	PRJNA999453	RF21001119	SAMN38505092	Homo sapiens
TH6	Thailand	PRJNA86365	STIR-CD-25	SAMN00993660	Nile tilapia
SRR8052458	Laos	PRJNA293392	SG-M986	SAMN10238459	Homo sapiens
SRR3923723	Hong Kong	PRJNA293392	CUGBS551	SAMN05384066	Homo sapiens
SRR3923722	Hong Kong	PRJNA293392	CUGBS550	SAMN05384065	Homo sapiens
SRR8052388	Singapore	PRJNA293392	SG-M844	SAMN10238431	Homo sapiens
SRR8052444	Vietnam	PRJNA293392	SG-M1013	SAMN10238417	Homo sapiens
ERR1659855	The Netherlands	PRJEB14124	4238STDY6446096	SAMEA4044066
SRR8052447	Vietnam	PRJNA293392	SG-M1003	SAMN10238414	Homo sapiens
SRR8052445	Vietnam	PRJNA293392	SG-M1012	SAMN10238416	Homo sapiens
SRR8052446	Vietnam	PRJNA293392	SG-M10121	SAMN10238415	Homo sapiens
BR2	Brazil	PRJNA436470	SA01AQUAVET	SAMN08627167	Nile tilapia
BR1	Brazil	PRJNA479809	S73	SAMN09606624	tilapia
RF21001083	Hong Kong	PRJNA999453	RF21001083	SAMN38505080	Homo sapiens
RF21001098	Hong Kong	PRJNA999453	RF21001098	SAMN38505089	Homo sapiens
RF21001088	Hong Kong	PRJNA999453	RF21001088	SAMN38505083	Homo sapiens
RF21000994	Hong Kong	PRJNA999453	RF21000994	SAMN38505048	Homo sapiens
RF21001074	Hong Kong	PRJNA999453	RF21001074	SAMN38505075	Homo sapiens
RF21001073	Hong Kong	PRJNA999453	RF21001073	SAMN38505074	Homo sapiens
RF21000939	Hong Kong	PRJNA999453	RF21000939	SAMN38505008	Homo sapiens
SRR8052456	Laos	PRJNA293392	SG-M991	SAMN10238461	Homo sapiens
SRR8052455	Laos	PRJNA293392	SG-M990	SAMN10238460	Homo sapiens
SRR3923721	Hong Kong	PRJNA293392	CUGBS524	SAMN05384064	Homo sapiens
SRR3923720	Hong Kong	PRJNA293392	CUGBS522	SAMN05384063	Homo sapiens
SRR3923716	Hong Kong	PRJNA293392	CUGBS329	SAMN05384062	Homo sapiens
SRR8052376	Singapore	PRJNA293392	SG-M900	SAMN10238434	Homo sapiens
SRR8052449	Singapore	PRJNA293392	SG-M613	SAMN10238420	Homo sapiens
SRR8052385	Singapore	PRJNA293392	SG-M742	SAMN10238426	Homo sapiens
SRR8052382	Singapore	PRJNA293392	SG-M654	SAMN10238425	Homo sapiens
SRR8052377	Singapore	PRJNA293392	SG-M908	SAMN10238435	Homo sapiens
SRR8052384	Singapore	PRJNA293392	SG-M744	SAMN10238427	Homo sapiens
SRR8052442	Singapore	PRJNA293392	SG-M633	SAMN10238422	Homo sapiens
SRR8052450	Singapore	PRJNA293392	SG-M597	SAMN10238419	Homo sapiens
SRR8052372	Singapore	PRJNA293392	SG-M920	SAMN10238438	Homo sapiens
SRR8052379	Singapore	PRJNA293392	SG-M917	SAMN10238437	Homo sapiens
SRR8052414	Malaysia	PRJNA293392	TSP298E	SAMN10238495	Homo sapiens
SRR8052413	Malaysia	PRJNA293392	TSK659E	SAMN10238494	Homo sapiens
SRR8052424	Malaysia	PRJNA293392	TCT940E	SAMN10238475	Homo sapiens
SRR8052439	Malaysia	PRJNA293392	TCT441K	SAMN10238473	Homo sapiens
SRR8052433	Malaysia	PRJNA293392	TCT358K	SAMN10238471	Homo sapiens
SRR8052423	Malaysia	PRJNA293392	TCT592B	SAMN10238474	Homo sapiens
SRR8052431	Malaysia	PRJNA293392	TCT1031K	SAMN10238469	Homo sapiens
SRR8052411	Malaysia	PRJNA293392	TSP633E	SAMN10238496	Homo sapiens
SRR8052402	Malaysia	PRJNA293392	TSB714B	SAMN10238492	Homo sapiens
SRR8052378	Singapore	PRJNA293392	SG-M909	SAMN10238436	Homo sapiens
SRR8052381	Singapore	PRJNA293392	SG-M870	SAMN10238432	Homo sapiens
SRR8052451	Singapore	PRJNA293392	SG-M587	SAMN10238418	Homo sapiens
SRR8052403	Malaysia	PRJNA293392	TSB201E	SAMN10238491	Homo sapiens
SRR8052428	Malaysia	PRJNA293392	TK490E	SAMN10238479	Homo sapiens
SRR6327891	Singapore	PRJNA293392	SGEHI2015-114	SAMN08107733	Homo sapiens
SRR8052401	Malaysia	PRJNA293392	TSK246B	SAMN10238493	Homo sapiens
SRR8052389	Singapore	PRJNA293392	SG-M835	SAMN10238430	Homo sapiens
SRR8052430	Malaysia	PRJNA293392	TP241B	SAMN10238481	Homo sapiens
SRR8052422	Malaysia	PRJNA293392	TP479E	SAMN10238483	Homo sapiens
SRR8052404	Malaysia	PRJNA293392	TP747E	SAMN10238490	Homo sapiens
SRR8052405	Malaysia	PRJNA293392	TP697E	SAMN10238489	Homo sapiens
SRR8052408	Malaysia	PRJNA293392	TP571K	SAMN10238486	Homo sapiens
SRR8052406	Malaysia	PRJNA293392	TP676K	SAMN10238488	Homo sapiens
SRR8052409	Malaysia	PRJNA293392	TP545B	SAMN10238485	Homo sapiens
SRR8052434	Malaysia	PRJNA293392	TCT1058B	SAMN10238470	Homo sapiens
SRR8052425	Malaysia	PRJNA293392	TCT979E	SAMN10238476	Homo sapiens
SRR8052407	Malaysia	PRJNA293392	TP603K	SAMN10238487	Homo sapiens
SRR8052410	Malaysia	PRJNA293392	TP509E	SAMN10238484	Homo sapiens
SRR8052448	Singapore	PRJNA293392	SG-M621	SAMN10238421	Homo sapiens
SRR8052426	Malaysia	PRJNA293392	TJ781B	SAMN10238477	Homo sapiens
SRR8052421	Malaysia	PRJNA293392	TP286E	SAMN10238482	Homo sapiens
SRR8052427	Malaysia	PRJNA293392	TJ918K	SAMN10238478	Homo sapiens
SRR8052386	Singapore	PRJNA293392	SG-M821	SAMN10238429	Homo sapiens
SRR8052429	Malaysia	PRJNA293392	TKK219E	SAMN10238480	Homo sapiens
SRR8052440	Malaysia	PRJNA293392	TCT374E	SAMN10238472	Homo sapiens
SRR6327890	Singapore	PRJNA293392	SGEHI2015-101	SAMN08107732	Homo sapiens
SRR6327913	Singapore	PRJNA293392	LG12	SAMN08107801	Homo sapiens
SRR6327911	Singapore	PRJNA293392	LG10	SAMN08107799	Homo sapiens
SRR6327952	Singapore	PRJNA293392	LG03	SAMN08107792	Homo sapiens
SRR6327906	Singapore	PRJNA293392	LG05	SAMN08107794	Homo sapiens
SRR6327898	Singapore	PRJNA293392	SGEHI2015-22_2	SAMN08107740	Homo sapiens
SRR6327882	Singapore	PRJNA293392	SGEHI2015-51	SAMN08107727	Homo sapiens
SRR6327878	Singapore	PRJNA293392	SGEHI2015-29	SAMN08107723	Homo sapiens
SRR6327893	Singapore	PRJNA293392	SGEHI2015-31_4	SAMN08107739	Homo sapiens
SRR6327895	Singapore	PRJNA293392	SGEHI2015-31_2	SAMN08107737	Homo sapiens
SRR6327892	Singapore	PRJNA293392	SGEHI2015-31_3	SAMN08107738	Homo sapiens
SRR6327899	Singapore	PRJNA293392	SGEHI2015-29_2	SAMN08107741	Homo sapiens
SRR6327875	Singapore	PRJNA293392	SGEHI2015-31	SAMN08107724	Homo sapiens
SRR6327879	Singapore	PRJNA293392	SGEHI2015-57	SAMN08107728	Homo sapiens
SRR6327880	Singapore	PRJNA293392	SGEHI2015-59	SAMN08107729	Homo sapiens
SRR6327877	Singapore	PRJNA293392	SGEHI2015-22	SAMN08107722	Homo sapiens
SRR3923725	Hong Kong	PRJNA293392	CUGBS58	SAMN05384068	Homo sapiens
SRR8052460	Laos	PRJNA293392	SG-M984	SAMN10238457	Homo sapiens
SRR8052454	Thailand	PRJNA293392	SA0009131	SAMN10238509	Homo sapiens
SRR8052397	Thailand	PRJNA293392	SA0013062	SAMN10238511	Homo sapiens
SRR8052396	Thailand	PRJNA293392	SA0007717	SAMN10238508	Homo sapiens
SRR8052373	Laos	PRJNA293392	SG-M961	SAMN10238439	Homo sapiens
SRR8052457	Laos	PRJNA293392	SG-M985	SAMN10238458	Homo sapiens
SRR8052367	Laos	PRJNA293392	SG-M971	SAMN10238448	Homo sapiens
SRR3923724	Hong Kong	PRJNA293392	CUGBS568	SAMN05384067	Homo sapiens
SRR8052365	Laos	PRJNA293392	SG-M976	SAMN10238450	Homo sapiens
SRR8052436	Laos	PRJNA293392	SG-M994	SAMN10238464	Homo sapiens
SRR8052366	Laos	PRJNA293392	SG-M973	SAMN10238449	Homo sapiens
SRR8052400	Thailand	PRJNA293392	SA0022621	SAMN10238512	Homo sapiens
SRR8052398	Thailand	PRJNA293392	SA0012037	SAMN10238510	Homo sapiens
SRR8052452	Thailand	PRJNA293392	SA0007345	SAMN10238507	Homo sapiens
SRR8052399	Thailand	PRJNA293392	SA0031308	SAMN10238513	Homo sapiens
SRR8052369	Laos	PRJNA293392	SG-M979	SAMN10238452	Homo sapiens
SRR8052461	Laos	PRJNA293392	SG-M981	SAMN10238454	Homo sapiens
SRR8052368	Laos	PRJNA293392	SG-M980	SAMN10238453	Homo sapiens
SRR8052412	Thailand	PRJNA293392	NA0054832	SAMN10238497	Homo sapiens
SRR8052416	Thailand	PRJNA293392	NA0061863	SAMN10238501	Homo sapiens
SRR8052390	Thailand	PRJNA293392	NA0064453	SAMN10238504	Homo sapiens
SRR8052420	Thailand	PRJNA293392	NA0064321	SAMN10238503	Homo sapiens
SRR3884928	Thailand	PRJNA293392	SG-M477	SAMN05384206	Homo sapiens
SRR3884924	Thailand	PRJNA293392	SG-M474	SAMN05384203	Homo sapiens
SRR8052394	Thailand	PRJNA293392	SA0050550	SAMN10238517	Homo sapiens
TH3	Thailand	PRJNA433789	CM142	SAMN08517483	Nile tilapia
SRR8052464	Laos	PRJNA293392	SG-M993	SAMN10238463	Homo sapiens
TH2	Thailand	PRJNA433789	UBN6	SAMN08517520	Nile tilapia
TH1	Thailand	PRJDB4317	UBN 6/2 (K)	SAMD00042787	Nile tilapia
SRR8052463	Laos	PRJNA293392	SG-M992	SAMN10238462	Homo sapiens
SRR8052438	Laos	PRJNA293392	SG-M997	SAMN10238466	Homo sapiens
SRR8052364	Laos	PRJNA293392	SG-M978	SAMN10238451	Homo sapiens
SRR8052435	Laos	PRJNA293392	SG-M995	SAMN10238465	Homo sapiens
SRR8052453	Thailand	PRJNA293392	NA0068263	SAMN10238506	Homo sapiens
SRR8052415	Thailand	PRJNA293392	NA0058901	SAMN10238500	Homo sapiens
SRR8052443	Thailand	PRJNA293392	NA0064797	SAMN10238505	Homo sapiens
SRR3885018	Singapore	PRJNA293392	SG-M261	SAMN05384152	Homo sapiens
SRR8052370	Laos	PRJNA293392	SG-M964	SAMN10238442	Homo sapiens
SRR8052363	Laos	PRJNA293392	SG-M967	SAMN10238444	Homo sapiens
SRR8052437	Laos	PRJNA293392	SG-M998	SAMN10238467	Homo sapiens
SRR8052432	Laos	PRJNA293392	SG-M999	SAMN10238468	Homo sapiens
SRR8052360	Laos	PRJNA293392	SG-M970	SAMN10238447	Homo sapiens
SRR3884927	Thailand	PRJNA293392	SG-M476	SAMN05384205	Homo sapiens
RF21001072	Hong Kong	PRJNA999453	RF21001072	SAMN38505073	Homo sapiens
RF21000956	Hong Kong	PRJNA999453	RF21000956	SAMN38505024	Homo sapiens
RF21000978	Hong Kong	PRJNA999453	RF21000978	SAMN38505044	Homo sapiens
RF21001075	Hong Kong	PRJNA999453	RF21001075	SAMN38505076	Homo sapiens
RF21000997	Hong Kong	PRJNA999453	RF21000997	SAMN38505051	Homo sapiens
RF21001097	Hong Kong	PRJNA999453	RF21001097	SAMN38505088	Homo sapiens
RF21000957	Hong Kong	PRJNA999453	RF21000957	SAMN38505025	Homo sapiens
RF21000961	Hong Kong	PRJNA999453	RF21000961	SAMN38505029	Homo sapiens
RF21000948	Hong Kong	PRJNA999453	RF21000948	SAMN38505017	Homo sapiens
RF21001020	Hong Kong	PRJNA999453	RF21001020	SAMN38505065	Homo sapiens
RF21000946	Hong Kong	PRJNA999453	RF21000946	SAMN38505015	Homo sapiens
RF21000940	Hong Kong	PRJNA999453	RF21000940	SAMN38505009	Homo sapiens
MC21002408	Hong Kong	PRJNA999453	MC21002408	SAMN38505004	Homo sapiens
MC21002438	Hong Kong	PRJNA999453	MC21002438	SAMN38505007	Homo sapiens
RF21001084	Hong Kong	PRJNA999453	RF21001084	SAMN38505081	Homo sapiens
RF21000995	Hong Kong	PRJNA999453	RF21000995	SAMN38505049	Homo sapiens
RF21001093	Hong Kong	PRJNA999453	RF21001093	SAMN38505084	Homo sapiens
RF21000949	Hong Kong	PRJNA999453	RF21000949	SAMN38505018	Homo sapiens
RF21001071	Hong Kong	PRJNA999453	RF21001071	SAMN38505072	Homo sapiens
RF21001005	Hong Kong	PRJNA999453	RF21001005	SAMN38505058	Homo sapiens
RF21001095	Hong Kong	PRJNA999453	RF21001095	SAMN38505086	Homo sapiens
MC21002421	Hong Kong	PRJNA999453	MC21002421	SAMN38505005	Homo sapiens
RF21000992	Hong Kong	PRJNA999453	RF21000992	SAMN38505046	Homo sapiens
RF21000974	Hong Kong	PRJNA999453	RF21000974	SAMN38505040	Homo sapiens
RF21001131	Hong Kong	PRJNA999453	RF21001131	SAMN38505095	Homo sapiens
RF21001094	Hong Kong	PRJNA999453	RF21001094	SAMN38505085	Homo sapiens
RF21001127	Hong Kong	PRJNA999453	RF21001127	SAMN38505094	Homo sapiens
RF21000996	Hong Kong	PRJNA999453	RF21000996	SAMN38505050	Homo sapiens
RF21000972	Hong Kong	PRJNA999453	RF21000972	SAMN38505038	Homo sapiens
RF21001109	Hong Kong	PRJNA999453	RF21001109	SAMN38505091	Homo sapiens
RF21001061	Hong Kong	PRJNA999453	RF21001061	SAMN38505070	Homo sapiens
MC21002406	Hong Kong	PRJNA999453	MC21002406	SAMN38505003	Homo sapiens
RF21000977	Hong Kong	PRJNA999453	RF21000977	SAMN38505043	Homo sapiens
RF21001078	Hong Kong	PRJNA999453	RF21001078	SAMN38505078	Homo sapiens
RF21001008	Hong Kong	PRJNA999453	RF21001008	SAMN38505061	Homo sapiens
RF21001042	Hong Kong	PRJNA999453	RF21001042	SAMN38505067	Homo sapiens
RF21001051	Hong Kong	PRJNA999453	RF21001051	SAMN38505069	Homo sapiens
RF21001004	Hong Kong	PRJNA999453	RF21001004	SAMN38505057	Homo sapiens
RF21000955	Hong Kong	PRJNA999453	RF21000955	SAMN38505023	Homo sapiens
RF21000973	Hong Kong	PRJNA999453	RF21000973	SAMN38505039	Homo sapiens
RF21000944	Hong Kong	PRJNA999453	RF21000944	SAMN38505013	Homo sapiens
RF21001096	Hong Kong	PRJNA999453	RF21001096	SAMN38505087	Homo sapiens
RF21000954	Hong Kong	PRJNA999453	RF21000954	SAMN38505022	Homo sapiens
RF21001018	Hong Kong	PRJNA999453	RF21001018	SAMN38505064	Homo sapiens
RF21000971	Hong Kong	PRJNA999453	RF21000971	SAMN38505037	Homo sapiens
RF21001003	Hong Kong	PRJNA999453	RF21001003	SAMN38505056	Homo sapiens
RF21001002	Hong Kong	PRJNA999453	RF21001002	SAMN38505055	Homo sapiens
RF21000967	Hong Kong	PRJNA999453	RF21000967	SAMN38505033	Homo sapiens
RF21000964	Hong Kong	PRJNA999453	RF21000964	SAMN38505030	Homo sapiens
MC21002423	Hong Kong	PRJNA999453	MC21002423	SAMN38505006	Homo sapiens
RF21000993	Hong Kong	PRJNA999453	RF21000993	SAMN38505047	Homo sapiens
RF21000941	Hong Kong	PRJNA999453	RF21000941	SAMN38505010	Homo sapiens
RF21000968	Hong Kong	PRJNA999453	RF21000968	SAMN38505034	Homo sapiens
RF21000965	Hong Kong	PRJNA999453	RF21000965	SAMN38505031	Homo sapiens
RF21000942	Hong Kong	PRJNA999453	RF21000942	SAMN38505011	Homo sapiens
TH4	Thailand	PRJNA433789	PR10	SAMN08517489	Nile tilapia
TH5	Thailand	PRJNA433789	PPM3	SAMN08517486	Nile tilapia
SRR3884926	Thailand	PRJNA293392	SG-M475	SAMN05384204	Homo sapiens
ERR1742070	The United Kingdom	PRJEB18093	PHEGBS0054	SAMEA4557954
SRR3923727	Hong Kong	PRJNA293392	CUGBS587	SAMN05384070	Homo sapiens
SRR8052462	Laos	PRJNA293392	SG-M982	SAMN10238455	Homo sapiens
SRR8052459	Laos	PRJNA293392	SG-M983	SAMN10238456	Homo sapiens
SRR8052380	Singapore	PRJNA293392	SG-M883	SAMN10238433	Homo sapiens
SRR8052392	Thailand	PRJNA293392	SA0034366	SAMN10238515	Homo sapiens
SRR8052395	Thailand	PRJNA293392	SA0051004	SAMN10238518	Homo sapiens
SRR8052393	Thailand	PRJNA293392	SA0042161	SAMN10238516	Homo sapiens
SRR8052391	Thailand	PRJNA293392	SA0031662	SAMN10238514	Homo sapiens
SRR8052419	Thailand	PRJNA293392	NA0064272	SAMN10238502	Homo sapiens
SRR8052417	Thailand	PRJNA293392	NA0054981	SAMN10238498	Homo sapiens
SRR3884939	Singapore	PRJNA293392	SG-M74	SAMN05384216	Homo sapiens
SRR3884946	Singapore	PRJNA293392	SG-M90	SAMN05384222	Homo sapiens
SRR3884941	Singapore	PRJNA293392	SG-M80	SAMN05384218	Homo sapiens
SRR3884893	Singapore	PRJNA293392	SG-M361	SAMN05384179	Homo sapiens
SRR3884937	Singapore	PRJNA293392	SG-M71	SAMN05384214	Homo sapiens
SRR3884934	Singapore	PRJNA293392	SG-M56	SAMN05384211	Homo sapiens
SRR3885034	Singapore	PRJNA293392	SG-M291	SAMN05384165	Homo sapiens
SRR3884919	Singapore	PRJNA293392	SG-M451	SAMN05384199	Homo sapiens
SRR3884945	Singapore	PRJNA293392	SG-M84	SAMN05384221	Homo sapiens
SRR3884897	Singapore	PRJNA293392	SG-M406	SAMN05384182	Homo sapiens
SRR3884901	Singapore	PRJNA293392	SG-M419	SAMN05384184	Homo sapiens
SRR3884930	Singapore	PRJNA293392	SG-M50	SAMN05384208	Homo sapiens
SRR3884921	Singapore	PRJNA293392	SG-M452	SAMN05384200	Homo sapiens
SRR3884936	Singapore	PRJNA293392	SG-M64	SAMN05384213	Homo sapiens
SRR3884935	Singapore	PRJNA293392	SG-M62	SAMN05384212	Homo sapiens
SRR3884933	Singapore	PRJNA293392	SG-M54	SAMN05384210	Homo sapiens
SRR3884895	Singapore	PRJNA293392	SG-M378	SAMN05384181	Homo sapiens
SRR3884931	Singapore	PRJNA293392	SG-M53	SAMN05384209	Homo sapiens
SRR3884894	Singapore	PRJNA293392	SG-M376	SAMN05384180	Homo sapiens
SRR3884942	Singapore	PRJNA293392	SG-M81	SAMN05384219	Homo sapiens
SRR3884892	Singapore	PRJNA293392	SG-M33	SAMN05384178	Homo sapiens
SRR3884940	Singapore	PRJNA293392	SG-M78	SAMN05384217	Homo sapiens
SRR3884899	Singapore	PRJNA293392	SG-M407	SAMN05384183	Homo sapiens
SRR3884938	Singapore	PRJNA293392	SG-M72	SAMN05384215	Homo sapiens
SRR3884891	Singapore	PRJNA293392	SG-M32	SAMN05384177	Homo sapiens
SRR3884944	Singapore	PRJNA293392	SG-M82	SAMN05384220	Homo sapiens
SRR3884973	Singapore	PRJNA293392	SG-M137	SAMN05384078	Homo sapiens
SRR3884962	Singapore	PRJNA293392	SG-M127	SAMN05384077	Homo sapiens
SRR3884885	Singapore	PRJNA293392	SG-M121	SAMN05384074	Homo sapiens
SRR3884951	Singapore	PRJNA293392	SG-M126	SAMN05384076	Homo sapiens
SRR3884959	Singapore	PRJNA293392	SG-M177	SAMN05384101	Homo sapiens
SRR3884889	Singapore	PRJNA293392	SG-M309	SAMN05384175	Homo sapiens
SRR3884886	Singapore	PRJNA293392	SG-M123	SAMN05384075	Homo sapiens
SRR3884958	Singapore	PRJNA293392	SG-M175	SAMN05384100	Homo sapiens
SRR3884995	Singapore	PRJNA293392	SG-M228	SAMN05384132	Homo sapiens
SRR3884991	Singapore	PRJNA293392	SG-M224	SAMN05384129	Homo sapiens
SRR3884954	Singapore	PRJNA293392	SG-M169	SAMN05384096	Homo sapiens
SRR3884976	Singapore	PRJNA293392	SG-M205	SAMN05384116	Homo sapiens
SRR3884917	Singapore	PRJNA293392	SG-M45	SAMN05384197	Homo sapiens
SRR3884985	Singapore	PRJNA293392	SG-M142	SAMN05384079	Homo sapiens
SRR3885031	Singapore	PRJNA293392	SG-M29	SAMN05384163	Homo sapiens
SRR3884911	Singapore	PRJNA293392	SG-M439	SAMN05384191	Homo sapiens
SRR3884996	Singapore	PRJNA293392	SG-M229	SAMN05384133	Homo sapiens
SRR3884910	Singapore	PRJNA293392	SG-M435	SAMN05384190	Homo sapiens
SRR3884907	Singapore	PRJNA293392	SG-M432	SAMN05384188	Homo sapiens
SRR3884988	Singapore	PRJNA293392	SG-M220	SAMN05384126	Homo sapiens
SRR3884979	Singapore	PRJNA293392	SG-M209	SAMN05384118	Homo sapiens
SRR3884952	Singapore	PRJNA293392	SG-M166	SAMN05384094	Homo sapiens
SRR3885042	Singapore	PRJNA293392	SG-M301	SAMN05384172	Homo sapiens
SRR3884943	Singapore	PRJNA293392	SG-M158	SAMN05384089	Homo sapiens
SRR3884984	Singapore	PRJNA293392	SG-M217	SAMN05384123	Homo sapiens
SRR3885040	Singapore	PRJNA293392	SG-M298	SAMN05384170	Homo sapiens
SRR3884960	Singapore	PRJNA293392	SG-M178	SAMN05384102	Homo sapiens
SRR3884980	Singapore	PRJNA293392	SG-M210	SAMN05384119	Homo sapiens
SRR3884990	Singapore	PRJNA293392	SG-M223	SAMN05384128	Homo sapiens
SRR3884983	Singapore	PRJNA293392	SG-M216	SAMN05384122	Homo sapiens
SRR3885033	Singapore	PRJNA293392	SG-M290	SAMN05384164	Homo sapiens
SRR3884957	Singapore	PRJNA293392	SG-M173	SAMN05384099	Homo sapiens
SRR3884920	Singapore	PRJNA293392	SG-M156	SAMN05384087	Homo sapiens
SRR3884947	Singapore	PRJNA293392	SG-M159	SAMN05384090	Homo sapiens
SRR3885001	Singapore	PRJNA293392	SG-M236	SAMN05384137	Homo sapiens
SRR3885032	Singapore	PRJNA293392	SG-M148	SAMN05384083	Homo sapiens
SRR3884929	Singapore	PRJNA293392	SG-M487	SAMN05384207	Hypophthalmichthys nobilis
SRR3884909	Singapore	PRJNA293392	SG-M155	SAMN05384086	Homo sapiens
SRR3884949	Singapore	PRJNA293392	SG-M163	SAMN05384092	Homo sapiens
SRR3884963	Singapore	PRJNA293392	SG-M183	SAMN05384104	Homo sapiens
SRR3885008	Singapore	PRJNA293392	SG-M145	SAMN05384081	Homo sapiens
SRR3885010	Singapore	PRJNA293392	SG-M248	SAMN05384144	Homo sapiens
SRR3884982	Singapore	PRJNA293392	SG-M214	SAMN05384121	Homo sapiens
SRR3885037	Singapore	PRJNA293392	SG-M294	SAMN05384167	Homo sapiens
SRR3885043	Singapore	PRJNA293392	SG-M304	SAMN05384173	Homo sapiens
SRR3884965	Singapore	PRJNA293392	SG-M192	SAMN05384106	Homo sapiens
SRR6327947	Singapore	PRJNA293392	LG02	SAMN08107791	Homo sapiens
SRR6327948	Singapore	PRJNA293392	LG01	SAMN08107790	Homo sapiens
SRR6327889	Singapore	PRJNA293392	SGEHI2015-NWC941_3	SAMN08107735	Homo sapiens
SRR6327917	Singapore	PRJNA293392	LG08	SAMN08107797	Homo sapiens
SRR3923718	Singapore	PRJNA293392	SGEHI2015-NWC941-3	SAMN05384072	Ctenopharyngodon idella
SRR6327912	Singapore	PRJNA293392	LG11	SAMN08107800	Homo sapiens
SRR6327907	Singapore	PRJNA293392	LG06	SAMN08107795	Homo sapiens
SRR6327894	Singapore	PRJNA293392	SGEHI2015-NWC941_4	SAMN08107736	Homo sapiens
SRR3923719	Singapore	PRJNA293392	SGEHI2015-NWC941-4	SAMN05384073	Ctenopharyngodon idella
SRR6327950	Singapore	PRJNA293392	LG07	SAMN08107796	Homo sapiens
SRR6327915	Singapore	PRJNA293392	LG09	SAMN08107798	Homo sapiens
SRR3923717	Singapore	PRJNA293392	SGEHI2015-NWC941-2	SAMN05384071	Ctenopharyngodon idella
SRR6327888	Singapore	PRJNA293392	SGEHI2015-NWC941_2	SAMN08107734	Homo sapiens
SRR6327905	Singapore	PRJNA293392	LG04	SAMN08107793	Homo sapiens
SRR3885000	Singapore	PRJNA293392	SG-M234	SAMN05384136	Homo sapiens
SRR3885002	Singapore	PRJNA293392	SG-M237	SAMN05384138	Homo sapiens
SRR3884953	Singapore	PRJNA293392	SG-M168	SAMN05384095	Homo sapiens
SRR3884898	Singapore	PRJNA293392	SG-M153	SAMN05384085	Homo sapiens
SRR3884956	Singapore	PRJNA293392	SG-M172	SAMN05384098	Homo sapiens
SRR3884978	Singapore	PRJNA293392	SG-M207	SAMN05384117	Homo sapiens
SRR3885007	Singapore	PRJNA293392	SG-M244	SAMN05384143	Homo sapiens
SRR3885013	Singapore	PRJNA293392	SG-M251	SAMN05384147	Homo sapiens
SRR3885029	Singapore	PRJNA293392	SG-M288	SAMN05384161	Homo sapiens
SRR3884922	Singapore	PRJNA293392	SG-M456	SAMN05384201	Homo sapiens
SRR3885039	Singapore	PRJNA293392	SG-M297	SAMN05384169	Homo sapiens
SRR3885003	Singapore	PRJNA293392	SG-M238	SAMN05384139	Homo sapiens
SRR3885019	Singapore	PRJNA293392	SG-M274	SAMN05384153	Homo sapiens
SRR3884966	Singapore	PRJNA293392	SG-M193	SAMN05384107	Homo sapiens
SRR3884986	Singapore	PRJNA293392	SG-M218	SAMN05384124	Homo sapiens
SRR3885026	Singapore	PRJNA293392	SG-M282	SAMN05384158	Homo sapiens
SRR3884970	Singapore	PRJNA293392	SG-M197	SAMN05384111	Homo sapiens
SRR3885015	Singapore	PRJNA293392	SG-M256	SAMN05384149	Homo sapiens
SRR3884887	Singapore	PRJNA293392	SG-M151	SAMN05384084	Homo sapiens
SRR3884955	Singapore	PRJNA293392	SG-M170	SAMN05384097	Homo sapiens
SRR3884916	Singapore	PRJNA293392	SG-M449	SAMN05384196	Homo sapiens
SRR3884961	Singapore	PRJNA293392	SG-M181	SAMN05384103	Homo sapiens
SRR3884997	Singapore	PRJNA293392	SG-M143	SAMN05384080	Homo sapiens
SRR3884905	Singapore	PRJNA293392	SG-M430	SAMN05384186	Homo sapiens
SRR3884950	Singapore	PRJNA293392	SG-M165	SAMN05384093	Homo sapiens
SRR3884915	Singapore	PRJNA293392	SG-M448	SAMN05384195	Homo sapiens
SRR3884908	Singapore	PRJNA293392	SG-M434	SAMN05384189	Homo sapiens
SRR3884987	Singapore	PRJNA293392	SG-M219	SAMN05384125	Homo sapiens
SRR3884964	Singapore	PRJNA293392	SG-M191	SAMN05384105	Homo sapiens
SRR3884932	Singapore	PRJNA293392	SG-M157	SAMN05384088	Homo sapiens
SRR3884998	Singapore	PRJNA293392	SG-M230	SAMN05384134	Homo sapiens
SRR3884903	Singapore	PRJNA293392	SG-M424	SAMN05384185	Homo sapiens
SRR3884906	Singapore	PRJNA293392	SG-M431	SAMN05384187	Homo sapiens
SRR3884948	Singapore	PRJNA293392	SG-M162	SAMN05384091	Homo sapiens
SRR3884918	Singapore	PRJNA293392	SG-M450	SAMN05384198	Homo sapiens
SRR3885014	Singapore	PRJNA293392	SG-M253	SAMN05384148	Homo sapiens
SRR3885020	Singapore	PRJNA293392	SG-M147	SAMN05384082	Homo sapiens
SRR3884989	Singapore	PRJNA293392	SG-M222	SAMN05384127	Homo sapiens
SRR3885016	Singapore	PRJNA293392	SG-M257	SAMN05384150	Homo sapiens
SRR3884971	Singapore	PRJNA293392	SG-M199	SAMN05384112	Homo sapiens
SRR3884974	Singapore	PRJNA293392	SG-M202	SAMN05384114	Homo sapiens
SRR3884914	Singapore	PRJNA293392	SG-M444	SAMN05384194	Homo sapiens
SRR3885028	Singapore	PRJNA293392	SG-M287	SAMN05384160	Homo sapiens
SRR3884992	Singapore	PRJNA293392	SG-M226	SAMN05384130	Homo sapiens
SRR3884993	Singapore	PRJNA293392	SG-M227	SAMN05384131	Homo sapiens
SRR3884912	Singapore	PRJNA293392	SG-M442	SAMN05384192	Homo sapiens
SRR3884999	Singapore	PRJNA293392	SG-M232	SAMN05384135	Homo sapiens
SRR3885021	Singapore	PRJNA293392	SG-M278	SAMN05384154	Homo sapiens
SRR3885005	Singapore	PRJNA293392	SG-M242	SAMN05384141	Homo sapiens
SRR3884972	Singapore	PRJNA293392	SG-M200	SAMN05384113	Homo sapiens
SRR3884975	Singapore	PRJNA293392	SG-M203	SAMN05384115	Homo sapiens
SRR3884981	Singapore	PRJNA293392	SG-M213	SAMN05384120	Homo sapiens
SRR3885004	Singapore	PRJNA293392	SG-M240	SAMN05384140	Homo sapiens
SRR3884890	Singapore	PRJNA293392	SG-M312	SAMN05384176	Homo sapiens
SRR3884969	Singapore	PRJNA293392	SG-M196	SAMN05384110	Homo sapiens
SRR3884923	Singapore	PRJNA293392	SG-M457	SAMN05384202	Homo sapiens
SRR3885011	Singapore	PRJNA293392	SG-M249	SAMN05384145	Homo sapiens
SRR3885038	Singapore	PRJNA293392	SG-M295	SAMN05384168	Homo sapiens
SRR3884888	Singapore	PRJNA293392	SG-M306	SAMN05384174	Homo sapiens
SRR3885041	Singapore	PRJNA293392	SG-M299	SAMN05384171	Homo sapiens
SRR3885023	Singapore	PRJNA293392	SG-M279	SAMN05384155	Homo sapiens
SRR3885025	Singapore	PRJNA293392	SG-M281	SAMN05384157	Homo sapiens
SRR3884968	Singapore	PRJNA293392	SG-M195	SAMN05384109	Homo sapiens
SRR3885030	Singapore	PRJNA293392	SG-M289	SAMN05384162	Homo sapiens
SRR3885017	Singapore	PRJNA293392	SG-M258	SAMN05384151	Homo sapiens
SRR3885027	Singapore	PRJNA293392	SG-M284	SAMN05384159	Homo sapiens
SRR3885006	Singapore	PRJNA293392	SG-M243	SAMN05384142	Homo sapiens
SRR3885024	Singapore	PRJNA293392	SG-M280	SAMN05384156	Homo sapiens
SRR3884913	Singapore	PRJNA293392	SG-M443	SAMN05384193	Homo sapiens
SRR3885036	Singapore	PRJNA293392	SG-M292	SAMN05384166	Homo sapiens
SRR3885012	Singapore	PRJNA293392	SG-M250	SAMN05384146	Homo sapiens
SRR3884967	Singapore	PRJNA293392	SG-M194	SAMN05384108	Homo sapiens
